# Supplementary material for: Antioxidant and Anti-Inflammatory Effect of Cinnamon (Cinnamomum verum J. Presl) Bark Extract after In Vitro Digestion Simulation
Source: Foods. 2023 Jan 18;12(3):452. doi: 10.3390/foods12030452 (PMC9914695; doi:10.3390/foods12030452)
Supplement: Supplementary file 1 [file foods-12-00452-s001.zip]

Archive with 1 entries (1 files):
- foods-2131584-supplementary.pdf
